# Supplementary material for: A novel model based on clinical and computed tomography (CT) indices to predict the risk factors of postoperative major complications in patients undergoing pancreaticoduodenectomy
Source: PeerJ. 2024 Dec 19;12:e18753. doi: 10.7717/peerj.18753 (PMC11663404; doi:10.7717/peerj.18753)
Supplement: Supplemental Information 11 — The lasso and multivariate logistic regression analysis results. [file peerj-12-18753-s011.zip]

Archive with 8 entries (5 files):
- raw data/
- raw data/LASSO/
- raw data/LASSO/explaination.xlsx
- raw data/LASSO/LASSO selection.xlsx
- raw data/multivariate logistic regression analysis/
- raw data/multivariate logistic regression analysis/explanation.xlsx
- raw data/multivariate logistic regression analysis/logistic.xlsx
- raw data/multivariate logistic regression analysis/~$logistic.xlsx
