# Supplementary material for: A novel model based on clinical and computed tomography (CT) indices to predict the risk factors of postoperative major complications in patients undergoing pancreaticoduodenectomy
Source: PeerJ. 2024 Dec 19;12:e18753. doi: 10.7717/peerj.18753 (PMC11663404; doi:10.7717/peerj.18753)
Supplement: Supplemental Information 11 — The lasso and multivariate logistic regression analysis results. [file peerj-12-18753-s011.zip › raw data/multivariate logistic regression analysis/explanation.xlsx]

## Sheet: Sheet1
	complication	VAVSAV	PNI	SIRI	TYGBMI	CA199	AGE	Diebetes	hypertension	Jaundice
0	without major complication	<1.59	>47.65	<0.86	<200.11	<37	<65	NO	NO	NO
1	with major complication	≥ 1.59	≤ 47.65	≥ 0.86	≥ 200.11	≥ 37	≥ 65	YES	YES	YES
